# Supplementary material for: A highly sensitive NanoLuc-based protease biosensor for detecting apoptosis and SARS-CoV-2 infection
Source: Sci Rep. 2023 Jan 31;13:1753. doi: 10.1038/s41598-023-28984-4 (PMC9887574; doi:10.1038/s41598-023-28984-4)
Supplement: Supplementary file 2 — Supplementary Information 2. [file 41598_2023_28984_MOESM2_ESM.xlsx]

## Sheet: antibody
	Table S2. Antibody list.
	Name	Host	Clone #	Dilution Factor	Conjugation	Experiment	Source
	Myc	mouse	9E10	1:1000	none	WB	Sigma
	α-tubulin	mouse	DM1A	1:1000	none	WB	Sigma

## Sheet: plasmid
	Table S3. Plasmid list.
	Plasmid Name	Backbone	Epitope Tag	Selection
	pQCxIP	pQCxIP		Amp
	pQC.TEVP	pQCxIP		Amp
	pCAG.Myc	pCAG-Myc	Myc	Amp
	pCAG.CASP3-myc	pCAG-MCS2-Myc	Myc	Amp
	pCAG.myc-SARS2_3CL	pCAG-Myc	Myc	Amp
	pCAG.myc-SARS2_3CL(C145A)	pCAG-Myc	Myc	Amp
	pQC.Flip-nluc[L5]-T2A-mCh[TEV]	pQCxIP		Amp
	pQC.Flip-nluc[L10]-T2A-mCh[TEV]	pQCxIP		Amp
	pQC.Flip-nluc[L20]-T2A-mCh[TEV]	pQCxIP		Amp
	pQC.Flip-nluc[L30]-T2A-mCh[TEV]	pQCxIP		Amp
	pQC.Flip-nluc(LgBiT1-8)[TEV]	pQCxIP		Amp
	pQC.Flip-nluc(LgBiT1-8)CP[TEV]	pQCxIP		Amp
	pQC.Flip-nluc(LgBiT1-8)CP[Casp3A]-Fluc	pQCxIP		Amp
	pQC.Flip-nluc(LgBiT1-8)CP[Casp3A(D5A)]-Fluc	pQCxIP		Amp
	pQC.Flip-nluc(LgBiT1-8)CP[CoVA]-Fluc	pQCxIP		Amp
	pQC.SARS2_5'UTR(SL1)-Flip-nluc(LgBiT1-8)CP[CoVA]-Fluc	pQCxIP		Amp
	pQC.SARS2_5'UTR(SL1)-Flip-nluc(LgBiT1-8)CP[CoVA(Q5A)]-Fluc	pQCxIP		Amp
	pQC.SARS2_5'UTR(SL1)-Flip-nluc(LgBiT1-8)CP[CoVA(SA)]-Fluc	pQCxIP		Amp
	pQC.FlipGFP[CoVA]	pQCxIP		Amp
